# Supplementary material for: Screening of the Supercritical Impregnation of Olea europaea Leaves Extract into Filaments of Thermoplastic Polyurethane (TPU) and Polylactic Acid (PLA) Intended for Biomedical Applications
Source: Antioxidants (Basel). 2022 Jun 14;11(6):1170. doi: 10.3390/antiox11061170 (PMC9219857; doi:10.3390/antiox11061170)
Supplement: Supplementary file 1 [file antioxidants-11-01170-s001.zip]

Archive with 1 entries (1 files):
- antioxidants-1742977-supplementary.pdf
